# Supplementary material for: Gut Microbiome Signatures in the Progression of Hepatitis B Virus-Induced Liver Disease
Source: Front Microbiol. 2022 Jun 6;13:916061. doi: 10.3389/fmicb.2022.916061 (PMC9208012; doi:10.3389/fmicb.2022.916061)
Supplement: Supplementary file 2 [file Table_2.XLSX]

## Sheet: Sheet1
Table S2. The public dataset included as training set for each LASSO binary classifier
BioProject	Samples				Healthy vs CHB	Healthy vs LC	Healthy vs HCC	CHB vs LC	CHB vs HCC	LC vs HCC
	Healthy	CHB	LC	HCC
PRJNA558158	21	28	25		√			√
PRJNA382861	22	85
PRJNA445763	20		30			√
PRJNA540574	20	8	8	35					√	√
PRJEB32568	5	12	11	9
PRJNA428932	33			35			√
PRJNA478823	18			61
