# Supplementary material for: Gut Microbiome Signatures in the Progression of Hepatitis B Virus-Induced Liver Disease
Source: Front Microbiol. 2022 Jun 6;13:916061. doi: 10.3389/fmicb.2022.916061 (PMC9208012; doi:10.3389/fmicb.2022.916061)
Supplement: Supplementary file 3 [file Table_3.XLSX]

## Sheet: Sheet1
Table S3. List of genera with an average relative abundance greater than 0.01% in each of the seven public datasets as well as the independent cohort. The genera were named according to the nomenclature in the SILVA database.
OTU	PRJNA558158	PRJNA382861	PRJNA445763	PRJNA540574	PRJEB32568	PRJNA428932	PRJNA478823	Independent cohort
d__Bacteria;p__Actinobacteriota;c__Actinobacteria;o__Bifidobacteriales;f__Bifidobacteriaceae;g__Bifidobacterium	0.00623198	0.00210116	0.0365851	0.0136349	0.00299801	0.00177904	0.00171636	0.0186315
d__Bacteria;p__Actinobacteriota;c__Coriobacteriia;o__Coriobacteriales;f__Coriobacteriaceae;g__Collinsella	0.00489075	0.000273515	0.0193617	0.00465757	0.00324472	0.000612612	0.00212959	0.00228285
d__Bacteria;p__Bacteroidota;c__Bacteroidia;o__Bacteroidales;f__Bacteroidaceae;g__Bacteroides	0.265822	0.380288	0.0828111	0.209347	0.246769	0.308675	0.407858	0.18621
d__Bacteria;p__Bacteroidota;c__Bacteroidia;o__Bacteroidales;f__Barnesiellaceae;g__Barnesiella	0.00255131	0.00479843	0.00112644	0.00150861	0.00206929	0.00324174	0.000306858	0.00215038
d__Bacteria;p__Bacteroidota;c__Bacteroidia;o__Bacteroidales;f__Prevotellaceae;g__Alloprevotella	0.00345114	0.00418828	0.00472455	0.00367349	0.00215325	0.00991529	0.00020048	0.00564127
d__Bacteria;p__Bacteroidota;c__Bacteroidia;o__Bacteroidales;f__Prevotellaceae;g__Prevotella	0.12847	0.168021	0.0556818	0.0908368	0.0934951	0.10185	0.0487689	0.0553431
d__Bacteria;p__Bacteroidota;c__Bacteroidia;o__Bacteroidales;f__Prevotellaceae;g__Prevotellaceae_NK3B31_group	0.000260428	0.00192583	0.000301471	0.00013587	0.00367098	0.00047678	0.000176955	0.000390979
d__Bacteria;p__Bacteroidota;c__Bacteroidia;o__Bacteroidales;f__Rikenellaceae;g__Alistipes	0.0144566	0.0314626	0.0023895	0.00612913	0.012324	0.0179818	0.0153357	0.0154689
d__Bacteria;p__Bacteroidota;c__Bacteroidia;o__Bacteroidales;f__Tannerellaceae;g__Parabacteroides	0.0125869	0.0196819	0.00654239	0.0174163	0.00943192	0.0203598	0.0330455	0.0207879
d__Bacteria;p__Desulfobacterota;c__Desulfovibrionia;o__Desulfovibrionales;f__Desulfovibrionaceae;g__Bilophila	0.00149131	0.0022863	0.000530058	0.000816781	0.000853807	0.00245182	0.000346749	0.00280063
d__Bacteria;p__Desulfobacterota;c__Desulfovibrionia;o__Desulfovibrionales;f__Desulfovibrionaceae;g__Desulfovibrio	0.00126431	0.00260891	0.00106921	0.000976335	0.000195045	0.00123981	0.000215823	0.00257344
d__Bacteria;p__Firmicutes;c__Bacilli;o__Erysipelotrichales;f__Erysipelotrichaceae;g__Holdemanella	0.000215026	0.000416584	0.0162779	0.00475453	0.00194012	0.000382427	0.00489233	0.00325879
d__Bacteria;p__Firmicutes;c__Bacilli;o__Lactobacillales;f__Lactobacillaceae;g__Lactobacillus	0.00455528	0.000638201	0.0160138	0.00752211	0.00097135	0.00182234	0.008278	0.00750936
d__Bacteria;p__Firmicutes;c__Clostridia;o__Christensenellales;f__Christensenellaceae;g__Christensenellaceae_R-7_group	0.00250969	0.00799084	0.00400285	0.00340175	0.00389186	0.00387669	0.00232905	0.00250174
d__Bacteria;p__Firmicutes;c__Clostridia;o__Clostridia_UCG-014;f__Clostridia_UCG-014;g__Clostridia_UCG-014	0.00297569	0.00842566	0.00646903	0.00263607	0.0214524	0.00604134	0.0016826	0.00358448
d__Bacteria;p__Firmicutes;c__Clostridia;o__Clostridiales;f__Clostridiaceae;g__Clostridium_sensu_stricto_1	0.00486931	0.00130446	0.0148429	0.00746228	0.018537	0.00193538	0.00855008	0.0069044
d__Bacteria;p__Firmicutes;c__Clostridia;o__Lachnospirales;f__Lachnospiraceae;__	0.0130271	0.0247173	0.0278137	0.0140408	0.0196944	0.020425	0.00874647	0.014025
d__Bacteria;p__Firmicutes;c__Clostridia;o__Lachnospirales;f__Lachnospiraceae;g__[Eubacterium]_eligens_group	0.00388372	0.00810866	0.00683719	0.00491066	0.0163954	0.0065637	0.00374469	0.00159373
d__Bacteria;p__Firmicutes;c__Clostridia;o__Lachnospirales;f__Lachnospiraceae;g__[Eubacterium]_ruminantium_group	0.0018911	0.00409711	0.00135258	0.00341702	0.00418249	0.0103469	0.000960464	0.000834415
d__Bacteria;p__Firmicutes;c__Clostridia;o__Lachnospirales;f__Lachnospiraceae;g__[Eubacterium]_ventriosum_group	0.00178705	0.00301007	0.00290862	0.00233161	0.00313364	0.00296187	0.000792716	0.00248362
d__Bacteria;p__Firmicutes;c__Clostridia;o__Lachnospirales;f__Lachnospiraceae;g__[Ruminococcus]_gnavus_group	0.0161106	0.00349398	0.00695981	0.00592879	0.0139012	0.00677246	0.0270546	0.0149663
d__Bacteria;p__Firmicutes;c__Clostridia;o__Lachnospirales;f__Lachnospiraceae;g__[Ruminococcus]_torques_group	0.00867798	0.00373383	0.0198444	0.0107671	0.0103748	0.00585127	0.0138096	0.00953709
d__Bacteria;p__Firmicutes;c__Clostridia;o__Lachnospirales;f__Lachnospiraceae;g__Agathobacter	0.0122433	0.0144514	0.0446415	0.0268353	0.038411	0.0116665	0.00656982	0.0121951
d__Bacteria;p__Firmicutes;c__Clostridia;o__Lachnospirales;f__Lachnospiraceae;g__Anaerostipes	0.00366806	0.00240693	0.00810463	0.00481467	0.00446279	0.000598482	0.00558379	0.00264552
d__Bacteria;p__Firmicutes;c__Clostridia;o__Lachnospirales;f__Lachnospiraceae;g__Blautia	0.0151824	0.00800347	0.075785	0.0460831	0.0307616	0.00333974	0.0211609	0.0227681
d__Bacteria;p__Firmicutes;c__Clostridia;o__Lachnospirales;f__Lachnospiraceae;g__CAG-56	0.000807137	0.00101691	0.00149216	0.000865083	0.000946808	0.000620817	0.00120595	0.000683458
d__Bacteria;p__Firmicutes;c__Clostridia;o__Lachnospirales;f__Lachnospiraceae;g__Coprococcus	0.00570923	0.00731337	0.00868154	0.00734884	0.00920845	0.00485805	0.00288958	0.00416792
d__Bacteria;p__Firmicutes;c__Clostridia;o__Lachnospirales;f__Lachnospiraceae;g__Dorea	0.00543115	0.00176452	0.012347	0.00521761	0.00437495	0.00148185	0.00311461	0.00562617
d__Bacteria;p__Firmicutes;c__Clostridia;o__Lachnospirales;f__Lachnospiraceae;g__Fusicatenibacter	0.00324873	0.00188515	0.0172235	0.0104567	0.0110827	0.00115776	0.00423054	0.00389847
d__Bacteria;p__Firmicutes;c__Clostridia;o__Lachnospirales;f__Lachnospiraceae;g__Hungatella	0.000959106	0.000410974	0.000170373	0.00136177	0.00021442	0.000853281	0.000967624	0.0022553
d__Bacteria;p__Firmicutes;c__Clostridia;o__Lachnospirales;f__Lachnospiraceae;g__Lachnoclostridium	0.00938045	0.0143097	0.0177743	0.00951747	0.00594048	0.0124738	0.00513987	0.00930311
d__Bacteria;p__Firmicutes;c__Clostridia;o__Lachnospirales;f__Lachnospiraceae;g__Lachnospira	0.00847935	0.0227817	0.0106378	0.0057907	0.0127231	0.0110904	0.00961896	0.00201414
d__Bacteria;p__Firmicutes;c__Clostridia;o__Lachnospirales;f__Lachnospiraceae;g__Lachnospiraceae_ND3007_group	0.00064634	0.000657838	0.0039773	0.00227988	0.00452608	0.000113042	0.000901139	0.00102273
d__Bacteria;p__Firmicutes;c__Clostridia;o__Lachnospirales;f__Lachnospiraceae;g__Lachnospiraceae_NK4A136_group	0.00836522	0.0136224	0.00713207	0.00427493	0.00783797	0.0173478	0.00342146	0.00676778
d__Bacteria;p__Firmicutes;c__Clostridia;o__Lachnospirales;f__Lachnospiraceae;g__Lachnospiraceae_UCG-001	0.000862628	0.00240833	0.00150132	0.00111876	0.000993309	0.00137747	0.000296629	0.000155486
d__Bacteria;p__Firmicutes;c__Clostridia;o__Lachnospirales;f__Lachnospiraceae;g__Lachnospiraceae_UCG-004	0.00204937	0.00299183	0.00184618	0.000758818	0.00161461	0.00322487	0.000982967	0.00160882
d__Bacteria;p__Firmicutes;c__Clostridia;o__Lachnospirales;f__Lachnospiraceae;g__Lachnospiraceae_UCG-010	0.00128574	0.00206889	0.000988646	0.00100906	0.000559301	0.00414972	0.000376412	0.00118124
d__Bacteria;p__Firmicutes;c__Clostridia;o__Lachnospirales;f__Lachnospiraceae;g__Roseburia	0.0213204	0.0205501	0.0282472	0.0216956	0.0195484	0.0223672	0.0152386	0.0203479
d__Bacteria;p__Firmicutes;c__Clostridia;o__Lachnospirales;f__Lachnospiraceae;g__Tyzzerella	0.00530503	0.00107583	0.00223759	0.00197885	0.00153969	0.00350565	0.0106858	0.00591299
d__Bacteria;p__Firmicutes;c__Clostridia;o__Monoglobales;f__Monoglobaceae;g__Monoglobus	0.00184128	0.00122871	0.00566732	0.00152418	0.00195303	0.00204751	0.00101672	0.00342635
d__Bacteria;p__Firmicutes;c__Clostridia;o__Oscillospirales;f__[Eubacterium]_coprostanoligenes_group;g__[Eubacterium]_coprostanoligenes_group	0.00742692	0.0107554	0.0118434	0.0140003	0.0119882	0.0136703	0.00260829	0.0115497
d__Bacteria;p__Firmicutes;c__Clostridia;o__Oscillospirales;f__Butyricicoccaceae;g__Butyricicoccus	0.00180219	0.00302409	0.0084733	0.00198539	0.00219329	0.00193401	0.00115992	0.00320633
d__Bacteria;p__Firmicutes;c__Clostridia;o__Oscillospirales;f__Oscillospiraceae;g__Colidextribacter	0.000179714	0.00151485	0.000685759	0.000435658	0.000432716	0.000498203	0.000168772	0.000216623
d__Bacteria;p__Firmicutes;c__Clostridia;o__Oscillospirales;f__Oscillospiraceae;g__Flavonifractor	0.000739035	0.00177855	0.000594419	0.000512319	0.000483092	0.00171386	0.000940007	0.000556654
d__Bacteria;p__Firmicutes;c__Clostridia;o__Oscillospirales;f__Oscillospiraceae;g__NK4A214_group	0.00110477	0.00151205	0.00160585	0.00165787	0.00055026	0.00275493	0.00121209	0.00230511
d__Bacteria;p__Firmicutes;c__Clostridia;o__Oscillospirales;f__Oscillospiraceae;g__Oscillibacter	0.00117728	0.00157096	0.0023914	0.00211534	0.00152936	0.00435575	0.000774304	0.000583826
d__Bacteria;p__Firmicutes;c__Clostridia;o__Oscillospirales;f__Oscillospiraceae;g__UCG-002	0.000631837	0.00235644	0.000849981	0.00072298	0.000648428	0.0018702	0.000899093	0.000763465
d__Bacteria;p__Firmicutes;c__Clostridia;o__Oscillospirales;f__Oscillospiraceae;g__UCG-003	0.00900273	0.0154445	0.00874732	0.00924823	0.0109522	0.0181637	0.0134107	0.00663947
d__Bacteria;p__Firmicutes;c__Clostridia;o__Oscillospirales;f__Oscillospiraceae;g__UCG-005	0.00253428	0.00302269	0.000770472	0.00108541	0.000906766	0.00182644	0.000777373	0.000846492
d__Bacteria;p__Firmicutes;c__Clostridia;o__Oscillospirales;f__Oscillospiraceae;g__uncultured	0.00111927	0.00411394	0.00303924	0.00203494	0.00314526	0.00335615	0.00177466	0.00074686
d__Bacteria;p__Firmicutes;c__Clostridia;o__Oscillospirales;f__Oscillospiraceae;unclassified	0.000830468	0.000580693	0.00157597	0.000700854	0.000432716	0.00040385	0.000282309	0.000594016
d__Bacteria;p__Firmicutes;c__Clostridia;o__Oscillospirales;f__Ruminococcaceae;g__[Eubacterium]_siraeum_group	0.000583283	0.00457121	0.000483205	0.00108637	0.00243225	0.00377185	0.00163453	0.000164166
d__Bacteria;p__Firmicutes;c__Clostridia;o__Oscillospirales;f__Ruminococcaceae;g__CAG-352	0.0051001	0.0115676	0.0186281	0.0107746	0.0103025	0.00955748	0.00833323	0.00911366
d__Bacteria;p__Firmicutes;c__Clostridia;o__Oscillospirales;f__Ruminococcaceae;g__Faecalibacterium	0.0350632	0.0459084	0.109118	0.129595	0.130954	0.0727618	0.0430399	0.101893
d__Bacteria;p__Firmicutes;c__Clostridia;o__Oscillospirales;f__Ruminococcaceae;g__Incertae_Sedis	0.000583913	0.000659241	0.00132324	0.000574645	0.000714304	0.000941709	0.000641332	0.000893666
d__Bacteria;p__Firmicutes;c__Clostridia;o__Oscillospirales;f__Ruminococcaceae;g__Ruminococcus	0.00550745	0.00888433	0.0109608	0.00834107	0.0112028	0.00872881	0.00410269	0.00323954
d__Bacteria;p__Firmicutes;c__Clostridia;o__Oscillospirales;f__Ruminococcaceae;g__Subdoligranulum	0.00634296	0.0244424	0.0138354	0.0119681	0.00670128	0.00531113	0.0058753	0.0201705
d__Bacteria;p__Firmicutes;c__Clostridia;o__Oscillospirales;f__Ruminococcaceae;g__UBA1819	0.000519595	0.00099868	0.00067866	0.000355569	0.000204087	0.000592101	0.000772258	0.00127446
d__Bacteria;p__Firmicutes;c__Clostridia;o__Oscillospirales;f__Ruminococcaceae;g__uncultured	0.000592741	0.000827558	0.000934223	0.000819897	0.00172699	0.00153381	0.00172863	0.000460796
d__Bacteria;p__Firmicutes;c__Clostridia;o__Oscillospirales;f__UCG-010;g__UCG-010	0.0001753	0.00226807	0.00031709	0.000417583	0.00150482	0.000928034	0.000149337	0.000246815
d__Bacteria;p__Proteobacteria;c__Gammaproteobacteria;o__Burkholderiales;f__Sutterellaceae;g__Parasutterella	0.00766339	0.00641007	0.00150604	0.00550961	0.00390994	0.0124647	0.00264716	0.00233455
d__Bacteria;p__Proteobacteria;c__Gammaproteobacteria;o__Burkholderiales;f__Sutterellaceae;g__Sutterella	0.00546331	0.0117261	0.00230242	0.00148272	0.00170761	0.00821693	0.011412	0.00143522
d__Bacteria;p__Proteobacteria;c__Gammaproteobacteria;o__Enterobacterales;f__Enterobacteriaceae;__	0.0170766	0.00245322	0.0112948	0.0169938	0.00361931	0.0200366	0.00578631	0.0726802
d__Bacteria;p__Proteobacteria;c__Gammaproteobacteria;o__Enterobacterales;f__Enterobacteriaceae;g__Escherichia-Shigella	0.0543878	0.0104791	0.020631	0.0520346	0.0152833	0.0280785	0.0262169	0.0829305
d__Bacteria;p__Proteobacteria;c__Gammaproteobacteria;o__Pasteurellales;f__Pasteurellaceae;g__Haemophilus	0.0197553	0.00232979	0.00461523	0.00367349	0.00139632	0.00457043	0.0109436	0.0179635
d__Bacteria;p__Verrucomicrobiota;c__Verrucomicrobiae;o__Verrucomicrobiales;f__Akkermansiaceae;g__Akkermansia	0.015579	0.00136196	0.00121545	0.00315698	0.000207962	0.00268109	0.00104638	0.00750257
