# Supplementary material for: Gut Microbiome Signatures in the Progression of Hepatitis B Virus-Induced Liver Disease
Source: Front Microbiol. 2022 Jun 6;13:916061. doi: 10.3389/fmicb.2022.916061 (PMC9208012; doi:10.3389/fmicb.2022.916061)
Supplement: Supplementary file 4 [file Table_4.XLSX]

## Sheet: Sheet1
Table S4. The intercept and coefficient of the variables in LASSO model
	Healthy vs CHB	Healthy vs LC	Healthy vs HCC	CHB vs LC	CHB vs HCC	LC vs HCC
Intercept	-0.7531	0.7978	-0.0616	-0.1395	1.8548	-1.8961
Bilophila(g)	0.3681	-0.0173				-0.3182
Colidextribacter(g)	0.2692	-0.4239			-0.0905	0.4557
Dorea(g)	0.2599
Eubacterium_Ventriosum_group(g)	1.1454	-0.3399
Faecalibacterium(g)	-0.3109
Lachnospiraceae_unclassified(g)	-0.2266				-0.283	0.0861
Lachnospiraceae_nd3007_group(g)	-0.3365	0.4402		-0.1699		-0.8761
Lactobacillus(g)	-1.4854	0.3417	-0.029		0.5124	0.0264
Monoglobus(g)	-0.5669			-0.1173	-1.2183	0.5756
Oscillospiraceae_Nk4a214_group(g)	-0.1153	0.4745		-0.2849		-0.3261
Oscillibacter(g)	-0.2315	-0.3403	0.0892	-0.1711	-0.3388
Prevotella(g)	0.0066	-0.3227	-0.0658	-0.0415		-0.6218
Oscillospiraceae_Ucg-005(g)	-0.4744	0.0278	-0.284	-0.1353
